# Supplementary material for: Bacterial AB5 toxins inhibit the growth of gut bacteria by targeting ganglioside-like glycoconjugates
Source: Nat Commun. 2019 Mar 27;10:1390. doi: 10.1038/s41467-019-09362-z (PMC6437147; doi:10.1038/s41467-019-09362-z)
Supplement: Supplementary file 3 — Source Data [file 41467_2019_9362_MOESM3_ESM.xlsx]

## Sheet: Figure 4AB
Figure 4A
					Silver stain
Figure 4B					Western Blot
					Done using cholera toxin B subunit as a probe

## Sheet: Figure 5A
Raw RFU Data
after 20 min	11168 wildtype + CTB	11168 wildtype + PBS	ΔcgtB + CTB	ΔcgtB + PBS	ΔcmeA + CTB	ΔcmeA + PBS	ΔneuC1 + CTB	ΔneuC1 + PBS
exposure	1088	867	818	758	2128	1913	1106	1085
	1157	1040	967	827	2228	2082	1186	1072
	1244	972	921	918	2199	1969	1256	1150
	1580	1266	534	439	1661	1084	1334	1219
	1621	1348	576	466	1609	1083	1627	1298
	1414	1021	580	441	1610	1177	1471	1185
	1241	763	967	919	1172	730	1111	997
	1438	903	1117	946	1370	833	1143	1002
	1236	826	1036	836	1401	789	1125	1007
	940	778	1453	1318	1976	1474	1375	1431
	1126	673	1518	1287	1859	1481	1354	1393
	1045	726	1516	1301	1787	1447	1255	1380
	922	694
	900	716
	973	664
	1152	684
	1014	611
	985	603
	1834	1224
	1946	1208
	1811	1162
	Averages
	1269.86	892.81	1000.25	871.333	1750	1338.5	1278.58	1184.92
	Standard Deviation
	314.093	230.309	337.842	305.421	327.234	448.581	154.367	152.818
	Standard Error of the Mean
	68.5406	66.4846	97.5266	88.1673	94.4642	129.494	44.562	44.1148

## Sheet: Figure 5B
Surivival Rate (%)
of Galleria larvae	MgSO4 control	CTB control	HS:19 wildtype + CTB	HS:19 wildtype + MgSO4
after treatment	90	100	90	60
	100	100	80	60
	100	100	100	80
	90		100	50
	80		90	80
	90		80	50
			90	30
			80	40
			60	50

## Sheet: Figure 7A
INPUT DATA FOR MDS PLOT - LTB VS PBS COMPARISON
samples	OTU_1	OTU_10	OTU_100	OTU_101	OTU_102	OTU_103	OTU_104	OTU_105	OTU_106	OTU_107	OTU_108	OTU_109	OTU_11	OTU_110	OTU_111	OTU_112	OTU_113	OTU_114	OTU_115	OTU_116	OTU_117	OTU_118	OTU_119	OTU_12	OTU_120	OTU_121	OTU_122	OTU_123	OTU_124	OTU_125	OTU_126	OTU_127	OTU_128	OTU_13	OTU_14	OTU_15	OTU_16	OTU_17	OTU_18	OTU_19	OTU_2	OTU_20	OTU_21	OTU_22	OTU_23	OTU_24	OTU_25	OTU_26	OTU_27
454	0.02	1.3	0	0	0	0	0	0	0	0	0.01	0	0.4	0	0	0	0.02	0	0.02	0	0	0	0.01	2.86	0	0	0	0	0.01	0	0	0	0	2.2	15.12	1.73	0	0.02	0.43	0.17	9.76	4.23	0	1.85	1.27	0	1.22	2.56	0
455	0.02	2.93	0	0	0	0	0	0	0	0	0	0	5.84	0	0	0.01	0.03	0	0.02	0	0	0	0.01	1.77	0	0	0	0	0	0	0.01	0	0	0	6.16	1.38	0	0.01	0.51	0	2.77	1.64	0	1.43	0.52	0	0.37	1.55	0
456	0.01	1.16	0	0	0	0	0	0	0	0.38	0.33	0.06	11.84	0.01	0.01	0.01	0.01	1.4	0	0	0	0	2.78	3.32	0	0	0	0	0	0	0	0	0	3.02	0	2.23	1.89	17.57	0.15	0	2.02	0.65	19.65	0.22	0.46	0	0.17	0.74	0
457	0.01	2.2	0	0	0	0	0	0	0	0.19	0.1	0.03	2.14	0	0	0.02	0.01	0.21	0	0.01	0	0	0.04	4.31	0	0	0	0	0	0.01	0	0	0	0.69	0	0.2	1.59	5.09	0.67	0.01	3.66	0.24	19.1	0.99	0.81	0	0.21	1.28	0.09
458	36.54	0.2	0.05	0	0	0.08	0	0	0	0	0.01	0.02	8.23	0	0	0.05	0.03	0.09	0	0	0	0	0.02	1.31	0	0	0	0	0	0.01	0	0	0	1.92	0	1.07	0.92	2.42	1.6	2.3	4.02	0.56	0.84	0.48	0.75	1.49	0.27	0.93	1.14
459	42.65	2.62	0.02	0	0	0.08	0	0	0	0	0.01	0.02	2.8	0	0	0.04	0.01	0	0	0.01	0	0	0	3.75	0	0	0	0	0	0.01	0	0.01	0	3.31	0	0.3	1.36	2.42	2.23	0.17	5.39	0.83	0.61	0.53	0.8	2.15	0.41	0.81	0.12
460	53.71	0.54	0	0	0	0.03	0	0	0	0	0	0.02	0	0	0	0	0	0	0	0.01	0	0	0.02	0.25	0	0	0	0	0	0	0	0.01	0	5.08	0	1.54	1.3	2.48	0.7	3.67	3.2	3.36	0	0.34	0.01	0	1.11	0.21	0.31
461	42.74	0.11	0.01	0	0	0.07	0	0.01	0	0	0.01	0.02	1.4	0	0	0	0	0.02	0	0	0	0	0.02	0.58	0	0	0	0	0.01	0	0	0	0	2.23	0	1.52	1.62	1.22	4	2.42	7.26	1.01	0	0.24	0.16	3.19	0.38	0.38	0.66
462	38.43	1.3	0.01	0	0	0.08	0.01	0	0.01	0	0	0.05	0	0	0	0	0.01	0	0	0.01	0	0	0	1.76	0	0	0	0	0	0.01	0	0	0.01	1.99	0	0.49	1.87	3.99	1.08	0.33	1.48	1.1	0	0.35	0.11	0.35	0.31	0.26	2.21
463	44.88	1.24	0.02	0	0	0.04	0	0	0	0	0	0.03	2.39	0	0	0	0.02	0	0	0	0	0	0.03	2.68	0	0	0	0	0	0	0	0.01	0	2.33	0	1.6	1.48	2.55	2.86	0.22	1.11	0.83	0.16	0.07	0.76	1.25	0.64	0.93	0.41
464	26.35	8.09	0.02	0	0.03	0.09	0	0	0	0	0.05	0.01	0.72	0	0	0	0	0	0	0	0.01	0	0.92	0.21	0	0	0	0	0	0.02	0	0	0	3.19	0	0.57	1.45	2.21	3.05	3.34	1.09	0.4	0	0.26	0.22	1.69	0.23	0.46	1.09
465	39.81	0.49	0.07	0.01	0	0.11	0	0	0	0	0.01	0.04	0.02	0	0	0.01	0.03	0	0	0	0	0	1.82	1.35	0	0	0	0	0	0.01	0	0	0	3.16	0	1.52	1.95	2.48	2.03	2.89	4.14	0.4	0	0.4	0.04	1.38	0.17	1.23	3.24
466	49.35	5.04	0.03	0	0	0.04	0	0	0	0	0.01	0.03	0.01	0	0	0.03	0	0	0	0	0	0	0.05	0.64	0	0	0	0	0	0	0	0	0	1.6	0	0.97	0.86	1.95	2.09	2.84	4.43	0.82	0	0.79	0.17	1.8	0.24	0.78	0.73
467	47.12	0.95	0.01	0	0	0.06	0	0	0	0	0.03	0.01	2.04	0	0	0.03	0.01	0.02	0.02	0	0	0	0.64	0.35	0	0.01	0	0	0	0	0	0	0	3.04	0	1.39	0.68	1.32	0.79	2.05	4.01	0.26	0	0.24	0.07	0.04	0.13	0.73	1.19
468	43.62	0.36	0.02	0	0	0.05	0	0	0	0	0.01	0.02	0.01	0	0	0.01	0.01	0	0	0	0	0	0.01	1.71	0.01	0	0	0	0	0	0	0	0	0.01	0	6.4	0.97	2.64	1.42	0.48	7.29	1.18	0	0.98	0.31	3.36	0.39	0.48	0.22
469	52.18	0.53	0.02	0	0	0.06	0	0	0	0	0	0.03	0	0	0	0.01	0	0	0	0.01	0	0	0.03	4.7	0	0	0	0	0	0	0	0	0	0.01	0	3.33	0.73	4.74	1.08	0.72	5.06	1	0	0.27	0.78	0.52	1.1	0.41	0.68
470	47.57	5.49	0	0	0.01	0.06	0	0	0	0	0	0.03	0	0	0	0	0.01	0	0	0.01	0	0.02	0.02	4.1	0	0	0	0	0	0	0	0	0	0.86	2.1	3.33	0.83	2.34	2.39	0.58	5.74	0.81	0	0.53	0.35	0.24	0.27	0.28	1.06
471	43.86	0.38	0	0	0	0.07	0	0	0	0	0	0.02	0	0	0	0.01	0	0	0	0	0	0	0.02	1.8	0	0	0.01	0	0	0	0	0.01	0	4.95	1.22	4.12	0	3.12	2.35	0.91	2.33	0.54	0	0.09	2.18	2.05	0.27	0.01	0.97
472	44.55	0.75	0.02	0	0	0.05	0	0	0	0	0	0.04	0	0	0	0.01	0.01	0	0	0	0	0	0.02	4.4	0	0	0	0	0	0	0	0.03	0.01	2.44	1.12	2.81	0.99	4.45	1.06	0.45	5.5	2.84	0	1.06	0.29	0.13	0.91	0.6	0.9
MAPPING DATA FOR MDS PLOT - LTB VS PBS COMPARISON
samples	Treatment
454	PBS
455	PBS
456	PBS
457	PBS
458	PBS
459	PBS
460	PBS
461	PBS
462	PBS
463	PBS
464	LTB
465	LTB
466	LTB
467	LTB
468	LTB
469	LTB
470	LTB
471	LTB
472	LTB
[truncated: 79 more columns]

## Sheet: Figure 7B
INPUT DATA: BRAY CURTIS DISTANCES/DISSIMILARITIES
PBS	LTB
0.485299	0.348652
0.671998	0.366699
0.539532	0.425039
0.694836	0.498152
0.665428	0.523309
0.747483	0.455679
0.737371	0.482985
0.708492	0.507225
0.680719	0.249186
0.661094	0.274355
0.594785	0.282584
0.701502	0.314961
0.712568	0.304867
0.798588	0.28947
0.833703	0.30648
0.731597	0.240232
0.700933	0.264554
0.407233	0.277664
0.651885	0.254403
0.66558	0.344267
0.772551	0.301091
0.771337	0.271573
0.682832	0.268726
0.678563	0.281682
0.592557	0.326473
0.59014	0.237811
0.738099	0.238749
0.755319	0.258183
0.622492	0.222686
0.594189	0.19913
0.234783	0.175984
0.410464	0.302585
0.327996	0.168372
0.335836	0.274395
0.287812	0.184207
0.330578	0.249543
0.28315
0.332817
0.182493
0.32355
0.432842
0.27935
0.396805
0.262764
0.285172

## Sheet: Figure 7C
RAW COUNTS OF READS AT PHYLUM LEVEL
taxid	lineage	name	rank	454	455	456	457	458	459	460	461	462	463	464	465	466	467	468	469	470	471	472
2	Root;rootrank;Bacteria;domain;"Actinobacteria";phylum;	Actinobacteria	phylum	6	7	10	11	3	20	0	0	37	18	35	6	9	7	12	6	32	27	5
422	Root;rootrank;Bacteria;domain;"Bacteroidetes";phylum;	Bacteroidetes	phylum	7	11	4	0	13162	16854	24391	16892	13837	18349	9271	15200	21516	19311	18495	21073	19252	17130	18368
2259	Root;rootrank;Bacteria;domain;Firmicutes;phylum;	Firmicutes	phylum	37230	34680	31926	35387	22466	22383	20838	23880	24123	22274	26202	22571	22031	23569	24804	21964	23197	23089	23975
841	Root;rootrank;Bacteria;domain;"Proteobacteria";phylum;	Proteobacteria	phylum	1746	1207	340	942	899	781	291	390	583	593	485	930	956	616	1083	461	557	114	1033
-2	Root;rootrank;Bacteria;domain;unclassified_Bacteria;;	unclassified_Bacteria		0	0	0	0	1	0	0	0	0	1	1	0	1	0	2	0	0	0	0
		SUM		38989	35905	32280	36340	36531	40038	45520	41162	38580	41235	35994	38707	44513	43503	44396	43504	43038	40360	43381
PERCENTAGES OF READS AT PHYLUM LEVEL
taxid	lineage	name	rank	454	455	456	457	458	459	460	461	462	463	464	465	466	467	468	469	470	471	472
653	Root;norank;Bacteria;domain;"Actinobacteria";phylum;	Actinobacteria	phylum	0.015389	0.0194959	0.0309789	0.0302697	0.0082122	0.0499525	0	0	0.0959046	0.0436522	0.0972384	0.0155011	0.0202188	0.0160908	0.0270295	0.0137918	0.0743529	0.0668979	0.0115258
435	Root;norank;Bacteria;domain;"Bacteroidetes";phylum;	Bacteroidetes	phylum	0.0179538	0.0306364	0.0123916	0	36.0297	42.095	53.583	41.0379	35.8657	44.4986	25.7571	39.2694	48.3364	44.39	41.6592	48.4392	44.7326	42.443	42.3411
61	Root;norank;Bacteria;domain;"Firmicutes";phylum;	Firmicutes	phylum	95.4885	96.5882	98.9033	97.3775	61.4985	55.9044	45.7777	58.0147	62.5272	54.0172	72.7955	58.3124	49.4934	54.1779	55.8699	50.4873	53.8989	57.2076	55.2661
1189	Root;norank;Bacteria;domain;"Proteobacteria";phylum;	Proteobacteria	phylum	4.47819	3.36165	1.05328	2.59218	2.46092	1.95065	0.639279	0.947476	1.51115	1.4381	1.34745	2.40267	2.14769	1.41599	2.43941	1.05967	1.29421	0.282458	2.38123
-2	Root;norank;Bacteria;domain;unclassified_Bacteria;;	unclassified_Bacteria		0	0	0	0	0.0027374	0	0	0	0	0.00242512	0.00277824	0	0.00224653	0	0.00450491	0	0	0	0
		SUM		100	100	100	100	100	100	100	100	100	100	100	100	100	100	100	100	100	100	100

## Sheet: Figure 7D
RELATIVE ABUNDANCE (%) OF SIGNIFICANT TAXA	PBS										LTB
OTU9 Lachnospiraceae	0.108	1.275	2.4966	0.5203	1.9624	1.5797	1.1115	2.6265	2.2309	1.5136	2.2437	3.1282	1.5195	1.4603	2.5923	2.2336	2.5239	2.8858	2.716
OTU87 Ruminococcaceae	1.504	0.426	1.0262	1.6062	0.0029	0.0027	0.0024	1.0043	0.0455	0.0026	0.003	0.0028	0.0025	0.0025	0.0025	0.0025	0.0026	0.0027	0.0025
OTU72 Intestinimonas butyriciproducens (98.48%)	1.2713	0.5325	0.074	0.3128	0.0029	1.2308	1.7697	0.0026	0.0028	0.2615	0.003	0.0028	0.0025	0.0025	0.0025	0.0025	0.1441	0.0347	0.0025
OTU64 Ruminococcaceae	0.0028	0.003	0.0034	0.0902	0.0029	0.0027	0.0024	0.0026	0.0028	0.0026	0.003	0.059	0.0025	0.0025	0.1827	0.0426	0.1415	0.0854	0.2211
OTU5 Ruminococcaceae	7.7609	13.2364	0.0505	6.5119	4.8959	2.4859	0.0048	0.0053	4.0639	4.2873	3.2006	0.0028	1.4948	3.2236	0.0049	0.0075	0.0026	0.0027	0.0025
OTU46 Erysipelotrichaceae	0.4709	1.1563	0.2052	0.9715	0.3919	0.2705	0.0048	0.3181	0.6082	0.2959	0.123	0.0786	0.1384	0.2104	0.0049	0.0025	0.1003	0.1815	0.0075
OTU43 Ruminococcaceae	0.7866	0.3864	0.6258	0.9775	0.0029	0.0027	0.0024	0.51	0.0512	0.0026	0.003	0.0028	0.0025	0.0025	0.0025	0.0025	0.0026	0.0027	0.01
OTU15 Ruminococcaceae	0.3462	5.684	10.4505	1.9791	8.1569	2.8214	0.0048	1.375	0.0028	2.3827	0.7199	0.0197	0.0173	1.9312	0.0148	0.0025	0.0051	0.0027	0.0025
OTU10 Flavonifractor plautii (99.57%)	1.4984	1.351	4.4245	0.2226	1.0792	0.303	1.5768	1.5117	0.4746	1.6246	1.4938	3.3108	1.0179	1.9086	6.2758	3.1326	3.2236	4.0017	2.7135
OTU1 Bacteroides fragilis (99.35%)	0.0194	0.0183	0.0135	0.009	36.2512	42.9885	54.3	41.8525	37.3139	44.7036	26.3423	39.9231	49.6096	44.5572	42.7157	48.7818	45.8463	42.5185	42.6547
Unclassified Ruminococcaceae	28.9135	25.6722	18.1208	20.3067	19.3444	13.0222	7.426	12.1841	8.0461	11.2494	6.5601	6.3237	6.9993	10.3456	13.768	9.5748	10.2219	6.9803	10.0483
Bacteroides	0.0193	0.0156	0.0114	0.0065	36.6155	42.8048	53.7404	42.803	38.5204	44.9208	26.7084	39.9332	49.4034	47.1743	43.6636	52.2362	47.6343	43.9256	44.6067
Ruminococcaceae	31.8194	30.2701	24.0339	21.5435	22.6108	16.4885	8.4735	17.0905	9.3485	13.6119	10.1775	11.6056	9.9761	13.1673	19.7133	11.4221	11.7883	10.7808	11.4853
Bacteroidaceae	0.0193	0.0156	0.0114	0.0065	36.6155	42.8048	53.7404	42.803	38.5204	44.9208	26.7084	39.9332	49.4034	47.1743	43.6636	52.2362	47.6343	43.9256	44.6067
Firmicutes	95.0659	96.6853	98.8441	97.2622	60.1713	54.4345	44.9424	55.7936	59.215	53.4786	71.1333	56.9499	48.562	50.8394	53.9593	46.6806	51.0184	55.7544	53.0132
Bacteroidetes	0.0193	0.0156	0.0114	0.0065	36.6155	42.8048	53.7404	42.803	38.5204	44.9208	26.7084	39.9332	49.4034	47.1743	43.6636	52.2362	47.6343	43.9256	44.6067

## Sheet: Supplementary Figure 1C
Silver Stain
							Western Blot
							Done using cholera toxin B subunit as a probe

## Sheet: Supplementary Figure 1D
Raw RFU Data
after 20 min	E. coli CWG 308 + CTB	E. coli CWG 308 + PBS	E. coli CWG 308 pGM1a/pCst + CTB	E. coli CWG 308 pGM1a/pCst + PBS
exposure	639	586	592	529
	575	525	576	519
	591	505	554	515
	582	553	629	567
	591	556	563	577
	650	504	522	520
	644	575	771	638
	560	555	734	693
	634	579	630	664
	Averages
	607.333	548.667	619	580.222
	Standard Deviation
	32.2146	29.0249	78.8092	64.5614
	Standard Error of the Mean
	10.7382	9.67496	26.2697	21.5205

## Sheet: Supplementary Figure 3A
Raw RFU Data	Time (min)	11168 wildtype + CTB	11168 wildtype + PBS	ΔcgtB + CTB	ΔcgtB + PBS	ΔcmeA + CTB	ΔcmeA + PBS
Replicate A	0	519	492	315	361	404	373
Replicate B		516	494	303	370	466	443
Replicate C		504	496	340	373	427	386
	2	572	501	355	361	509	451
		562	531	349	359	608	487
		605	532	369	360	602	468
	4	665	529	359	376	585	493
		629	591	376	380	738	519
		644	573	421	373	713	515
	6	678	589	394	382	700	525
		717	615	452	401	801	596
		696	602	427	396	842	573
	8	725	600	415	383	742	536
		727	635	459	390	943	652
		758	648	456	418	906	630
	10	745	601	444	397	825	594
		829	625	475	394	1009	676
		793	631	480	412	1010	637
	12	846	652	451	405	898	627
		840	650	498	399	1093	704
		830	645	482	392	1114	659
	14	822	667	472	414	964	649
		837	655	507	418	1168	742
		883	633	539	405	1167	740
	16	874	666	488	424	996	689
		888	672	546	445	1218	803
		910	694	534	446	1255	742
	18	865	646	508	409	1069	762
		920	701	568	429	1291	821
		964	662	563	404	1288	778
	20	922	694	534	439	1172	730
		900	716	576	466	1370	833
		973	664	580	441	1401	789

[truncated: 5 more sheets: Supplementary Figure 3B, Supplemental Figure 3C, Supplementary Figure 4A, Supplementary Figure 4B, Supplementary Figure 4C]
